# Supplementary material for: Climate stress resistance in male Queensland fruit fly varies among populations of diverse geographic origins and changes during domestication
Source: BMC Genet. 2020 Dec 18;21(Suppl 2):135. doi: 10.1186/s12863-020-00935-2 (PMC7747409; doi:10.1186/s12863-020-00935-2)
Supplement: Supplementary file 1 — Additional file 1: Table S1. Climatic variables from the Qfly collection sites. Table S2. Individual populations for which the wild (G2/G3) and domesticated (G10–15) bioassays results differed significantly. Contrast is calculated for the estimated mean response variable for each population by looking at the differences of the domesticated over the wild populations. The estimated mean of the contrast is calculated on the log-transformed data for the response variables. Table S3. Methodological differences between the standard desiccation resistance and that used for the resampled 2017/2018 collection. Table S4. Euclidean distance between site’s geographical coordinates. Fig. S1. Correlation among 11 climatic variables. Correlation values are presented together with asterisks indicating significance values for each correlation. ‘*’ P < 0.05; ‘**’ P < 0.01; ‘**’ P < 0.001. mean.max = Annual maximum temperature; mean.min = Annual minimum temperature; mean.rain = Annual rainfall; mean.solar = Annual solar exposure; annual.temp = Annual temperature; max.high.temp = Maximum temperature of the warmest month; min.high.temp = Minimum temperature of the warmest month; min.low.temp = Minimum temperature of the coldest month; max.low.temp = Maximum temperature of the coldest month; ppt.dry.month = Precipitation of the driest month; ppt.wet.month = Precipitation of the wettest month. Fig. S2. Egging device used in present study. Fig. S3. Results of the pilot experiment on heat knock down recovery time. Fig. S4. Cold resistance apparatus used in present study. Fig. S5. Diagnostic plots Gamma-GLM heat resistance in wild populations of the Queensland fruit fly. Fig. S6. Diagnostic plots Gamma-GLM heat resistance in domesticated populations of the Queensland fruit fly. Fig. S7. Diagnostic plots Gamma-GLM heat resistance change during domestication. Fig. S8. Diagnostic plots Gamma-GLM cold resistance in wild populations of the Queensland fruit fly. Fig. S9. Diagnostic plots Gamma-GLM [file 12863_2020_935_MOESM1_ESM.zip]

Archive with 2 entries (2 files):
- CRP12 ms_Additional files_suppl tables and figures.docx
- CRP12 ms_Additional File 1_20200921.docx
